# Supplementary material for: Open-Celled Foams of Polyethersulfone/Poly(N-vinylpyrrolidone) Blends for Ultrafiltration Applications
Source: Polymers (Basel). 2022 Mar 15;14(6):1177. doi: 10.3390/polym14061177 (PMC8953762; doi:10.3390/polym14061177)
Supplement: Supplementary file 1 [file polymers-14-01177-s001.zip]

Archive with 1 entries (1 files):
- polymers-1617966-supplementary.pdf
